# Supplementary material for: A single-cell atlas of Drosophila trachea reveals glycosylation-mediated Notch signaling in cell fate specification
Source: Nat Commun. 2024 Mar 6;15:2019. doi: 10.1038/s41467-024-46455-w (PMC10917797; doi:10.1038/s41467-024-46455-w)
Supplement: Supplementary file 4 — Source data [file 41467_2024_46455_MOESM4_ESM.zip]

Archive with 9 entries (8 files):
- Source Data/
- Source Data/Source Data.xlsx
- Source Data/WB for Fig. 6s anti-GFP.tif
- Source Data/WB for Fig. 6s loading control.tif
- Source Data/WB for Supplementary Fig. 11a anti-actin.tif
- Source Data/WB for Supplementary Fig. 11a anti-O-GlcNAc.tif
- Source Data/WB for Supplementary Fig. 11b anti-O-GlcNAc.tif
- Source Data/WB for Supplementary Fig. 11b Notch-GFP.tif
- Source Data/WB.pdf
