# Supplementary material for: A single-cell atlas of Drosophila trachea reveals glycosylation-mediated Notch signaling in cell fate specification
Source: Nat Commun. 2024 Mar 6;15:2019. doi: 10.1038/s41467-024-46455-w (PMC10917797; doi:10.1038/s41467-024-46455-w)
Supplement: Supplementary file 4 — Source data [file 41467_2024_46455_MOESM4_ESM.zip › Source Data/Source Data.xlsx]

## Sheet: Fig 3 EdU
control	bsRNAi	mirrRNAi	wunRNAi	bru2RNAi	cutRNAi
7	12	0	0	31	19
18	4	8	4	16	31
14	6	12	2	25	25
28	0	3	6	35	39
29	2	10	6	34	35
19	0	10	6	24	32
17	9	4	0	35
11	13	2	7	28
21	4	15	8
16	0	3	7
10	3	1
18		8
14
23
20
19
23
14

## Sheet: Fig 3 migration velocity
control	bsRNAi	mirrRNAi	wunRNAi	bru2RNAi	ctRNAi	UAS-ct
0.505792	0.663366	0.243897	0.275373	0.604293	0.626207	0.145216
0.577185	0.685672	0.236827	0.279373	0.676293	0.658645	0.180322
0.486399	0.697355	0.239776	0.285249	0.698608	0.663767	0.179381

## Sheet: Fig 4 Delta expression
Delta
control	kni > sal	kni > tom
1.00123	3.8092	3.71811
0.519669	2.66727	4.09669
0.43795	3.91078	4.65788
0.66774	2.28519	4.14079
0.69643	2.31118	3.79712
0.666496	2.22781	3.69156
0.407572	2.42993	4.72241
0.405174	2.77644	2.78124
1.64468	2.85936	3.40483
1.63007	2.73549	3.16429
1.232	2.9127	3.78975
1.24101	2.67043	4.08669
1.52548
1.40423
0.979692
0.717215
0.592283
1.60071
1.389
1.24137

## Sheet: Fig 4 Serp expression
Serp
control	sal > kni
1.47787	5.1278
1.17023	4.66659
0.779351	3.84714
1.33445	2.38551
1.48228	2.62135
1.64952	2.73401
0.753735	2.50979
0.969192	2.73572
0.514852	2.35698
0.614427	3.13688
0.675152	2.67435
1.13345	3.0338
0.701529
0.743969

## Sheet: Fig 5
peb				E(spl)m3-HLH				E(spl)m2-BFM				bs
L3	0 hr APF	2 hr APF		L3	0 hr APF	2 hr APF		L3	0 hr APF	2 hr APF		L3	0 hr APF	2 hr APF
1.21632	1.73202	1.95906		0.885785	1.03468	1.05242		1.59588	0.124831	3.63212		1.73468	4.14603	7.09121
0.834015	1.4868	2.1715		0.688296	1.54182	2.81232		0	0.600051	1.8585		1.04997	7.537	10.0416
0.949664	2.1191	3.05667		1.42592	1.2521	1.25139		1.40412	3.07206	4.04426		0.215343	3.16465	7.96034
		2.96734				1.20988				3.1642				6.86972

## Sheet: Fig 6 f
	L3			0 hr APF			2 hr APF
mmy	0.672478	1.29908	1.02845	5.56858	4.32743	2.31651	5.05831	6.476	3.92991	3.19409
kud	1.04482	1.13805	0.817133	2.59028	2.36497	2.78933	1.89458	2.55581	3.18925	3.51501
fng	0.909622	0.789204	1.30117	0.558486	0.908358	1.55069	2.40655	2.46789	0.904286	0.801203
Ostgamma	1.03937	1.18611	0.774518	2.56097	2.12908	2.18376	2.20624	2.62618	2.76088	2.54871
Dad1	0.879965	1.37475	0.745281	2.35228	2.32772	1.91099	1.9138	2.52291	2.73831	2.85531
meigo	1.05766	1.18576	0.756587	2.80963	2.06557	2.93325	2.52096	3.4772	2.70907	2.94448
CG11999	0.907505	1.06367	1.02883	2.73056	1.13435	1.74867	2.51522	2.51356	3.06708	2.32478
CG32276	0.828559	0.951355	1.22009	2.25825	2.29197	1.78564	1.66008	2.1359	2.60214	2.40506
CG3792	0.713132	1.16304	1.12382	2.7279	1.37153	1.41478	2.23862	2.31684	3.13321	1.6307
CG33774	0.807275	0.921251	1.27147	1.96453	2.98409	2.59952	1.52893	1.67166	2.98236	3.28088

## Sheet: Fig 6 g-i
E(spl)mbeta-HLH		E(spl)m2-BFM		E(spl)m7-HLH
control	mmyRNAi	control	mmyRNAi	control	mmyRNAi
1.00062	0.843692	0.997608	0.789474	0.899225	0.856589
1.00246	0.688615	0.940191	0.674641	1.06589	0.767442
0.996923	0.696	1.0622	0.667464	1.03488	0.732558

## Sheet: Fig 6 r
fng	kud	mmy	Pgant35A	condition
0	0	0	0	ctrl
0	0	0	0	ctrl
0	0.693147	0	0	ctrl
0	0.693147	0	0	ctrl
0	0.693147	0	0.693147	ctrl
0	1.60944	0	0	ctrl
0	1.38629	0	0	ctrl
0	0	0	0	ctrl
0	1.38629	0	0	ctrl
0	1.60944	0	0.693147	ctrl
0	0.693147	0	0	ctrl
0	0	0	0	ctrl
0	0	0	0	ctrl
0.693147	1.79176	0.693147	0	ctrl
0	1.09861	1.09861	0	ctrl
0	1.38629	0	0	ctrl
0	0.693147	1.09861	0	ctrl
0	1.94591	0	0	ctrl
0	1.09861	0.693147	0.693147	ctrl
0	1.09861	0	0	ctrl
0	1.09861	0	0	ctrl
0	0.693147	0	0	ctrl
0	1.38629	0	0	ctrl
0	1.38629	0	0	ctrl
0	1.38629	0	0	ctrl
0	0.693147	0	0	ctrl
0	1.09861	0	0	ctrl
0.693147	0.693147	0	0	ctrl
0	1.38629	0.693147	0	ctrl
0.693147	1.60944	0.693147	0	ctrl
0	0.693147	0	0	ctrl
0	0.693147	0	0	ctrl
0	1.38629	0	0	ctrl
0	1.09861	0	0	ctrl
0	0	0	0	ctrl
0.693147	1.38629	0	0	ctrl
0	1.60944	0	0	ctrl
0	0	0	0.693147	ctrl
0	1.38629	0	0	ctrl
0	0.693147	0	0	ctrl
0	1.38629	0	0	ctrl
0	1.09861	0	0	ctrl
0	1.09861	1.09861	0	ctrl
0	0.693147	0	0	ctrl
0	0.693147	0.693147	0	ctrl
0	0.693147	0	0	ctrl
0	0.693147	0	0	ctrl
0	0	0	0	ctrl
1.09861	1.60944	0	0	ctrl
0	1.38629	0	0	ctrl
0	0.693147	0	0	ctrl
0	0	0	0	ctrl
0	1.09861	0	0	ctrl
0	0.693147	0	0	ctrl
0	1.38629	0	0	ctrl
0.693147	1.38629	0	0	ctrl
0	1.38629	0	0	ctrl
0	1.09861	0	0	ctrl
1.38629	0	0	0	ctrl
0	1.38629	0.693147	0	ctrl
0	0	0	0	ctrl
0	0.693147	0	0	ctrl
0	0.693147	0	0	ctrl
0	0.693147	0	0	ctrl
0	1.38629	0.693147	0	ctrl
0	0	1.38629	0	ctrl
1.09861	0	0	0	ctrl
0	1.38629	0	1.38629	ctrl
0	1.09861	0	0	ctrl
0	0.693147	0	0	ctrl
0	1.09861	0.693147	0	ctrl
0	1.09861	0	0	ctrl
0	0	0	0	ctrl
0	0	0	0	ctrl
0	1.38629	0	0	ctrl
0	1.38629	0	0	ctrl
0	1.38629	0	0	ctrl
0	1.09861	0	0	ctrl
0.693147	1.09861	0	0	ctrl
0	0	0	0	ctrl
0	2.07944	0	0	ctrl
0	1.09861	0	0	ctrl
0	1.09861	0	0	ctrl
0.693147	0.693147	0	0	ctrl
0	1.09861	0	0	ctrl
0	1.38629	0.693147	1.38629	ctrl
0.693147	0	0	0	ctrl
0	1.09861	0.693147	0	ctrl
0	0	0	0	ctrl
0	0	0.693147	0	ctrl
0	0.693147	0	0	ctrl
0	0	0	0.693147	ctrl
0	0.693147	0.693147	0	ctrl
0	1.09861	0	0	ctrl
0	0	0	0.693147	ctrl
0	0.693147	1.09861	0	ctrl
0	0.693147	0	0	ctrl
0	1.09861	0	0	ctrl
0	1.38629	0	0	ctrl
0	0	0	0	ctrl
0	1.09861	0	0	ctrl
0	1.09861	0	0	ctrl
0	1.09861	0	0	ctrl
0.693147	0.693147	0	0	ctrl
0	0.693147	0.693147	0	ctrl
0	0.693147	0	0	ctrl
0	1.38629	0	0.693147	ctrl
0	1.38629	0	0.693147	ctrl
0	0.693147	0	0	ctrl
0	1.38629	0	0	ctrl
0	1.60944	0	0	ctrl
0	0.693147	0	0	ctrl
0	1.38629	0	0	ctrl
1.09861	0	0	0	ctrl
0.693147	0.693147	0	0	ctrl
1.09861	1.79176	0	0	ctrl
0	0	0	0	ctrl
0	1.09861	0	0	ctrl
0	0.693147	0	0	ctrl
0	0.693147	1.09861	0.693147	ctrl
0	0.693147	0	0	ctrl
0	1.09861	0	0	ctrl
0	0.693147	0	0	ctrl
0	1.09861	0	0	ctrl
0	1.09861	0.693147	0	ctrl
0	1.09861	0.693147	0	ctrl
0	0.693147	0	0	ctrl
0	0.693147	0	0	ctrl
0	1.38629	0	0	ctrl
0	0.693147	0	0.693147	ctrl
0	2.07944	0	0	ctrl
0	1.09861	0	0	ctrl
0	1.38629	0	0	ctrl
0.693147	2.19722	0	0	ctrl
0	1.09861	0	0	ctrl
0	1.09861	0	0	ctrl
0	0.693147	0	0	ctrl
0	1.09861	0	0	ctrl
0	0.693147	0.693147	0	ctrl
0	0.693147	0	0	ctrl
0	1.09861	0	0	ctrl
0	1.09861	0	0	ctrl
0	1.38629	0	0	ctrl
0	1.38629	0	0	ctrl
0.693147	1.09861	0	0	ctrl
0	0.693147	0	0	ctrl
0	0.693147	0	0	ctrl
0	1.09861	0	0	ctrl
0	1.09861	0	0	ctrl
0.693147	0.693147	0.693147	0	ctrl
0	0.693147	0	0	ctrl
0	0.693147	0	0	ctrl
0	1.38629	0	0	ctrl
0	1.09861	0	0	ctrl
0	1.09861	0	0	ctrl
0	1.09861	0	0	ctrl
0	0	0	0	ctrl
1.38629	1.38629	0	0	ctrl
0	0.693147	0.693147	0	ctrl
0	0	0	0	ctrl
0	1.38629	0.693147	0	ctrl
0	0	1.09861	0	ctrl
0	1.60944	0	0.693147	ctrl
0	0.693147	0.693147	0	ctrl
0	1.09861	0	0	ctrl
0	0.693147	0	0.693147	ctrl
0	1.38629	0	0	ctrl
0	1.09861	1.09861	0	ctrl
0.693147	1.79176	0.693147	0	ctrl
0	1.38629	0	0	ctrl
0	1.09861	1.38629	0	ctrl
0	0.693147	1.09861	0.693147	ctrl
0	0.693147	1.60944	0	ctrl
0	1.09861	0	0	ctrl
0	1.79176	0	0	ctrl
0	1.09861	0	0.693147	ctrl
0	0.693147	0	0	ctrl
0	0.693147	0	0	ctrl
0	0	0	0	ctrl
0.693147	1.09861	0	0	ctrl
0	1.60944	0	0	ctrl
0	1.09861	0	0	ctrl
0	0.693147	0	0	ctrl
0.693147	1.79176	0.693147	0	ctrl
0	0	0	0	ctrl
0	2.19722	0	0	ctrl
0	1.38629	1.09861	0	ctrl
0	0.693147	0	0	ctrl
0	0.693147	0.693147	0	ctrl
0.693147	1.09861	0	0	ctrl
0	0.693147	0	0	ctrl
0	1.09861	0	0	ctrl
0	0.693147	0	1.09861	ctrl
0	0.693147	0	0.693147	ctrl
0	0.693147	0	0	ctrl
0	1.60944	0.693147	0	ctrl
0.693147	1.60944	0	0.693147	ctrl
0	0.693147	0	0	ctrl
0	0.693147	0	0	ctrl
0	0.693147	0	0	ctrl
0	1.09861	0.693147	0	ctrl
0	0.693147	0	0	ctrl
0	1.09861	0	0	ctrl
0	0.693147	0	0	ctrl
0	0.693147	0	0	ctrl
0	1.79176	0	0	ctrl
0	1.60944	0	0	ctrl
0	1.09861	0	0	ctrl
0	1.79176	0	0	ctrl
0	1.38629	0	0	ctrl
0	0.693147	0	0	ctrl
0	1.79176	0	0	ctrl
0	0.693147	0	0	ctrl
0	0.693147	0	0	ctrl
1.09861	1.09861	0	0	ctrl
0	1.79176	0	0	ctrl
0	0.693147	0	0	ctrl
0	0.693147	0	0	ctrl
0	1.09861	0	0	ctrl
0	0.693147	0	0	ctrl
0	1.60944	0	0	ctrl
0.693147	0	0	0	ctrl
0	1.38629	0	0	ctrl
0	1.09861	0	0	ctrl
0	0	0	0	ctrl
0	0.693147	0	0	ctrl
0	1.38629	0	0	ctrl
0	1.79176	0	0	ctrl
0	0	0	0	ctrl
0	1.38629	0.693147	0	ctrl
0	1.38629	0	0	ctrl
0	0	0	0	ctrl
0	1.09861	0	0	ctrl
0	1.09861	0	0	ctrl
0	1.09861	0	0	ctrl
0	0	0	0	ctrl
0	1.09861	0	0	ctrl
0	1.09861	0	0	ctrl
0	1.09861	0	0	ctrl
0	0.693147	0	0	ctrl
0	0.693147	0	0	ctrl
0	0	0	0	ctrl
0	0.693147	0	0	ctrl
0	0.693147	0	0	ctrl
0	0.693147	0	0	ctrl
0	0	0	0	ctrl
0	1.09861	0	0	ctrl
0	0	0	0	ctrl
0	0.693147	0	0	ctrl
1.09861	1.38629	0	0	ctrl
0	1.79176	0	0	ctrl
0	0	0	0	ctrl
0	0.693147	0.693147	0	ctrl
0	0.693147	0	0	ctrl
0	0	0	0	ctrl
0	0.693147	1.09861	0	ctrl
0	1.60944	0	0	ctrl
0	0.693147	0	0	ctrl
0	1.79176	0	0	ctrl
0	0	0.693147	0	ctrl
0	1.60944	0	0	ctrl
0	1.09861	0	0.693147	ctrl
0.693147	0	1.09861	0	ctrl
0	1.09861	0	0	ctrl
0	1.09861	0	0.693147	ctrl
0	1.09861	0.693147	0	ctrl
0	0.693147	0	0	ctrl
0	1.09861	0	0	ctrl
0	1.38629	0	0.693147	ctrl
0	0	0	0	ctrl
0	1.38629	0	0	ctrl
0.693147	0	0.693147	0	ctrl
0	1.09861	0	0	ctrl
0	0	0	0	ctrl
0	1.60944	0.693147	0	ctrl
0	1.09861	0	0	ctrl
0	0.693147	0	0	ctrl
0	0.693147	0	0	ctrl
0	0.693147	0	0	ctrl
0	0	0	0	ctrl
0	0	0	0	ctrl
0	2.3979	0	0	ctrl
0	0	1.09861	0	ctrl
0	1.09861	0.693147	0.693147	ctrl
0	1.38629	0	0	ctrl
0	1.94591	0	0	ctrl
0	0.693147	0	0	ctrl
0	1.38629	0	0	ctrl
0	1.38629	0	0	ctrl
0	0	0	0	ctrl
0	0.693147	0	0	ctrl
0	0.693147	0	0	ctrl
0	1.09861	0	1.09861	ctrl
1.38629	1.09861	0.693147	0	ctrl
1.09861	0	0	0	ctrl
0	1.38629	0	0	ctrl
0	1.09861	0	0	ctrl
0	0	0	0	ctrl
0	0.693147	0.693147	0.693147	ctrl
0	1.60944	0.693147	0	ctrl
0	1.09861	0	1.09861	ctrl
0	1.38629	0	0	ctrl
0	0.693147	0	0	ctrl
0	0.693147	0.693147	0.693147	ctrl
0	1.09861	0.693147	0	ctrl
0	0.693147	0	0	ctrl
0	0	0	0	ctrl
0	1.38629	0	0	ctrl
1.09861	0	0	0	ctrl
0	1.38629	0	0	ctrl
0	1.38629	0	0	ctrl
0.693147	1.38629	0	0	ctrl
0	1.38629	0	0.693147	ctrl
0	1.60944	0	0.693147	ctrl
0.693147	0.693147	0	0	ctrl
0	0	0	0	ctrl
0	0.693147	0	0	ctrl
0	0	0	0	ctrl
0	2.19722	0	0	ctrl
0	0.693147	0	0	ctrl
0	0.693147	0	1.09861	ctrl
0	0.693147	0	0	ctrl
1.38629	1.09861	0.693147	0.693147	ctrl
0	1.09861	0	0	ctrl
0	0	0	0	ctrl
0	0	0	0	ctrl
0	0	0.693147	0	ctrl
0	0.693147	0	0	ctrl
0	0	0.693147	0	ctrl
0	0.693147	0	0	ctrl
0	0.693147	0	0	ctrl
0	0.693147	0	0	ctrl
0	0.693147	1.09861	0	ctrl
0	1.09861	0	0	ctrl
1.09861	0.693147	0	0	ctrl
1.09861	0	0	0	ctrl
0	0.693147	0	0	ctrl
0	1.38629	0	0	ctrl
0.693147	0.693147	0	0.693147	ctrl
0	0	0	0	ctrl
0	1.79176	0	0	ctrl
0	0	0	0	ctrl
1.09861	1.38629	0	0	ctrl
0	0.693147	0.693147	0	ctrl
0	1.38629	0.693147	0	ctrl
0.693147	0.693147	0	0	ctrl
0	0.693147	1.09861	0	ctrl
0	0.693147	1.60944	0	ctrl
0	0	0	0	ctrl
0	1.38629	0.693147	0	ctrl
0	0	0	0	ctrl
0	0.693147	1.09861	0	ctrl
0	1.09861	0	0.693147	ctrl
0	1.38629	0	0	ctrl
0	1.38629	0	0	ctrl
0	0.693147	0	0	ctrl
0	0.693147	0	0	ctrl
0.693147	1.09861	0.693147	0	ctrl
0.693147	0	1.09861	0	ctrl
0	0.693147	0	0	ctrl
0	0	0	0.693147	ctrl
0	1.94591	0	0	ctrl
0.693147	0	0.693147	0.693147	ctrl
0	0	0	0	ctrl
0	1.38629	0	0	ctrl
0	1.09861	0	0.693147	ctrl
0	0	0	0	ctrl
0	0.693147	0	0	ctrl
0	0	0	0	ctrl
0	1.09861	0	0	ctrl
0	1.09861	0	0	ctrl
0	0.693147	0	0	ctrl
0	1.09861	0.693147	0.693147	ctrl
0.693147	0	0	0	ctrl
0	0.693147	0	0	ctrl
0	1.09861	0	0.693147	ctrl
0	0.693147	0	0	ctrl
0	1.38629	0	0	ctrl
0	1.38629	0	0	ctrl
0	0	0	0	ctrl
0	1.38629	0	0	ctrl
0	0.693147	0	0	ctrl
0	0	0	0	ctrl
0	0	0	0	ctrl
0.693147	0.693147	0	0	ctrl
0.693147	1.09861	0	0	ctrl
0	1.60944	0	0	ctrl
0	0	0	0	ctrl
0	1.09861	0	0	ctrl
0	1.09861	0	0	ctrl
0	2.07944	0	0	ctrl
0	0	0	0	ctrl
0	1.09861	0.693147	0	ctrl
0	1.79176	0.693147	0	ctrl
0	0.693147	0	0	ctrl
0	0.693147	0	0	ctrl
0	1.38629	0	0	ctrl
0.693147	1.38629	0.693147	0	ctrl
0	0.693147	0	0	ctrl
0	1.38629	0	0.693147	ctrl
0.693147	1.38629	0	0	ctrl
0	0	0	0	ctrl
0	0.693147	0	0	ctrl
0	0	0	0	ctrl
0	1.38629	0	0	ctrl
0	1.09861	0	0	ctrl
0	1.38629	0	0	ctrl
0.693147	1.60944	0	0	ctrl
0.693147	1.09861	0	0	ctrl
0.693147	1.38629	0	0	ctrl
0	1.09861	0	0	ctrl
0	1.60944	0.693147	0.693147	ctrl
0	0	0	0	ctrl
0	1.09861	0	0	ctrl
0	1.09861	0	0	ctrl
0	0.693147	0	0.693147	ctrl
0	1.09861	0	0	ctrl
0	1.09861	0	0	ctrl
0	1.38629	0	0	ctrl
0	1.38629	0	0	ctrl
0	1.09861	0.693147	0	ctrl
0	0	0	0	ctrl
0	0.693147	0	0.693147	ctrl
0	1.09861	0	0	ctrl
0	0	0	0	ctrl
0	1.09861	0	0	ctrl
0	1.79176	0	0	ctrl
0	1.38629	0	0	ctrl
0	1.09861	0.693147	0	ctrl
0	1.79176	0	0	ctrl
0	1.09861	0	0	ctrl
0	1.09861	0	0	ctrl
0	0.693147	0	0	ctrl
0	0	0.693147	0	ctrl
1.38629	1.60944	0	0	ctrl
0	1.09861	0	0	ctrl
0.693147	1.94591	0	0	ctrl
0	1.38629	0	0	ctrl
1.09861	1.09861	0	0	ctrl
0	0.693147	0	0	ctrl
0	0.693147	0	0	ctrl
0	1.09861	0	0	ctrl
0	1.38629	0	0	ctrl
0	1.09861	0	0	ctrl
1.09861	1.09861	0	0	ctrl
0	1.09861	0.693147	0	ctrl
0	0.693147	0	0	ctrl
0.693147	0.693147	0.693147	0	ctrl
0	1.38629	0	0	ctrl
0	0.693147	0	0	ctrl
0	1.60944	0	0	ctrl
0	0	0	0	ctrl
0	1.09861	0	0	ctrl
0	0	0.693147	0	ctrl
0	1.09861	0	0	ctrl
0	0.693147	0	0	ctrl
0	1.79176	0	0	ctrl
0.693147	1.38629	0	0.693147	ctrl
0	0.693147	0	0.693147	ctrl
0	0.693147	0.693147	0	ctrl
0	1.38629	0.693147	0	ctrl
0	0.693147	0.693147	0	ctrl
0.693147	1.38629	0.693147	0	ctrl
0	0.693147	0	0	ctrl
0	1.38629	0	0	ctrl
0	1.38629	0	0	ctrl
0	1.60944	0	0	ctrl
0	1.38629	0	0	ctrl
0	1.09861	0	0	ctrl
0	0	0	0	ctrl
0	1.38629	0	0	ctrl
0	1.79176	0.693147	0	ctrl
0	1.60944	0	0	ctrl
0	0.693147	0	0	ctrl
0.693147	1.09861	0	0	ctrl
0.693147	1.38629	0	0	ctrl
0	0.693147	0	0	ctrl
0	0.693147	0	0	ctrl
0	0	0	0	ctrl
0	1.79176	0	0	ctrl
0.693147	1.60944	0	0	ctrl
0	1.09861	0	0	ctrl
0	1.38629	0	0	ctrl
0	1.60944	0.693147	0	ctrl
0	1.38629	0	0	ctrl
0	1.60944	0.693147	0	ctrl
0	1.38629	0	0	ctrl
0	1.38629	0	0	ctrl
0	1.09861	0	0	ctrl
0	1.09861	0	0	ctrl
0	1.38629	0	0	ctrl
0	0.693147	0.693147	0	ctrl
0	0.693147	0	0	ctrl
0	1.60944	0	0	ctrl
0	0	0	0	ctrl
0	1.09861	0	0	ctrl
0	1.09861	0	0	ctrl
0	0.693147	0	0	ctrl
0	0.693147	0	0	ctrl
0	1.09861	0	0	ctrl
0	1.38629	0	0.693147	ctrl
0	1.09861	0	0.693147	ctrl
0	0.693147	0	0	ctrl
0	1.60944	0	0	ctrl
0.693147	1.94591	0	0	ctrl
0	1.09861	0	0	ctrl
0	1.09861	0	0	ctrl
0	1.09861	0	0	ctrl
0	1.38629	0	0	ctrl
0	0.693147	0	0	ctrl
0	0.693147	0	0	ctrl
0	2.19722	0	0	ctrl
0	0.693147	0	0	ctrl
0	1.09861	0	0	ctrl
0	0.693147	0	0.693147	ctrl
0	0.693147	0	0	ctrl
0	0.693147	0	0	ctrl
0	1.60944	0	0	ctrl
0	0.693147	0	0	ctrl
0	0	0.693147	0	ctrl
1.09861	0.693147	0	0	ctrl
0	1.38629	0	0	ctrl
0	1.38629	0.693147	0.693147	ctrl
0	1.60944	0.693147	0	ctrl
0	1.38629	0	0	ctrl
0	1.38629	0.693147	0	ctrl
0	1.09861	0.693147	0	ctrl
0	1.38629	0	0	ctrl
0	1.60944	1.09861	0	ctrl
0	0.693147	0	0	ctrl
0	1.09861	0	0	ctrl
1.09861	1.94591	1.09861	0	ctrl
0	0.693147	0	0	ctrl
0	1.09861	0	0	ctrl
0	1.09861	0	0	ctrl
0	0	0	0	ctrl
0	1.60944	0	0	ctrl
0	1.09861	0	0	ctrl
0	0	0.693147	0	ctrl
0	0.693147	0	0	ctrl
0.693147	1.09861	0.693147	0	ctrl
0	0	0	0	ctrl
0	1.38629	0	0	ctrl
0	1.38629	0.693147	0	ctrl
0	1.09861	1.09861	0	ctrl
0	1.09861	0	0	ctrl
0	1.38629	0	0	ctrl
0	1.38629	0	0	ctrl
0	0	0	0	ctrl
0	0.693147	0	0	ctrl
0	0	0	0.693147	ctrl
0	1.09861	1.09861	0	ctrl
0	0.693147	0	0	ctrl
0	0.693147	0	0	ctrl
0	1.09861	0	0	ctrl
0	0.693147	0	0	ctrl
0	1.38629	0	0	ctrl
0	0.693147	1.09861	0	ctrl
0	1.09861	0	0	ctrl
1.09861	0.693147	0	0	ctrl
0	0	0	0	ctrl
0	1.09861	0	0	ctrl
0.693147	1.38629	0	0	ctrl
0	1.60944	0	0.693147	ctrl
0	0	0	0	ctrl
0	1.09861	0	0	ctrl
0	0.693147	0	0	ctrl
0	0.693147	0	0	ctrl
0	0	0	0	ctrl
0	0	0	0	ctrl
0	1.09861	0	0	ctrl
0	1.60944	0	0	ctrl
1.09861	0.693147	0	0	ctrl
0.693147	0	0.693147	0.693147	ctrl
0	0	0	0	ctrl
0	0	0	0	ctrl
0	1.09861	0	0	ctrl
0	0.693147	0	0.693147	ctrl
1.09861	0.693147	0	0	ctrl
0	0	0	0	ctrl
0.693147	0	0	0	ctrl
0	0.693147	0	0	ctrl
0	0.693147	0	0	ctrl
0	1.09861	0	0	ctrl
0	1.38629	0	0	ctrl
0	0	0	0	ctrl
0	0	0	0	ctrl
1.09861	0	0	0	ctrl
0	0.693147	0	0	ctrl
0	0.693147	0	0.693147	ctrl
0	0.693147	0	0	ctrl
0	1.09861	0	0	ctrl
0	0.693147	0	0	ctrl
0	1.38629	0	0	ctrl
0	1.09861	0	0	ctrl
0	0.693147	0	0	ctrl
0	0	0	0	ctrl
0	1.38629	0	0	ctrl
0	1.09861	0	0	ctrl
0.693147	0	0	0	ctrl
0	1.09861	0	0	ctrl
0	0	0	0	ctrl
0	1.09861	0	0	ctrl
0	0.693147	0	0	ctrl
0	0	1.09861	0	ctrl
0	0.693147	0	0	ctrl
0.693147	1.60944	0	0.693147	ctrl
0	0.693147	0.693147	0	ctrl
0	0.693147	0	0	ctrl
0	1.38629	0.693147	0.693147	ctrl
0	1.60944	0	0	ctrl
0	1.94591	0	0	ctrl
0	1.38629	0	0	ctrl
0	0	0	0	ctrl
0	0	0	0	ctrl
0	1.79176	0	0	ctrl
0	1.09861	0	0	ctrl
0	0	0	0	ctrl
0	1.79176	0	0.693147	ctrl
0	0.693147	0	1.09861	ctrl
0	0.693147	0	0	ctrl
0.693147	1.09861	0	0	ctrl
0	0.693147	0	0	ctrl
0	1.09861	0	0	ctrl
0	0.693147	0	0	ctrl
0	0	0	0	ctrl
0	1.09861	0	0.693147	ctrl
0	1.09861	0	0	ctrl
0	1.09861	0	0.693147	ctrl
0	1.09861	0	0	ctrl
0	1.09861	0	0.693147	ctrl
0.693147	1.09861	0.693147	0	ctrl
0	1.09861	0	0	ctrl
0	1.38629	0	0	ctrl
0	0	1.09861	0	ctrl
0	1.38629	0	0	ctrl
0	1.09861	1.09861	0	ctrl
0	1.60944	0	0	ctrl
0	1.60944	0	0	ctrl
0	1.60944	0	0	ctrl
0	0.693147	0	0	ctrl
0.693147	1.38629	0.693147	0	ctrl
0	0	0	0	ctrl
0.693147	1.38629	0	0	ctrl
0	1.09861	0.693147	0.693147	ctrl
0	0	0.693147	0.693147	ctrl
0	0	1.09861	0	ctrl
0	0	0	0	ctrl
0.693147	0	0	0	ctrl
0	0.693147	0	1.09861	ctrl
0	1.38629	0	0	ctrl
0	0	0	0	ctrl
0	0	0	0	ctrl
0	1.09861	0	0	ctrl
0	1.38629	0	0	ctrl
0	1.79176	0	0.693147	ctrl
0	1.09861	0	0	ctrl
0	1.38629	0	0	ctrl
0	1.09861	0	0	ctrl
0	0	0	0	ctrl
0	1.09861	0	0	ctrl
0	0.693147	0	0	ctrl
0.693147	1.38629	0	0.693147	ctrl
0.693147	1.38629	0.693147	0	ctrl
0	0.693147	0.693147	0	ctrl
0	1.60944	0	0	ctrl
0	1.38629	0	0	ctrl
0	0.693147	0	0	ctrl
0	1.60944	0	0	ctrl
0.693147	1.60944	0	0	ctrl
0	1.09861	0.693147	0	ctrl
0	0.693147	0	0	ctrl
1.09861	0.693147	0	0	ctrl
0	1.38629	0	0	ctrl
0	0.693147	0	0	ctrl
0	0.693147	0	0	ctrl
0	0.693147	0	0	ctrl
0.693147	1.38629	1.09861	0	ctrl
0	1.09861	0	0	ctrl
0	0.693147	0	0	ctrl
0	1.09861	0.693147	0	ctrl
0	1.09861	0	0	ctrl
0	1.60944	0	0	ctrl
0	0.693147	0	0	ctrl
0	1.09861	0	0	ctrl
0	0	0	0.693147	ctrl
0	0.693147	0	0	ctrl
0.693147	0	0	0	ctrl
0	1.94591	0	0	ctrl
0	1.38629	0	0	ctrl
0	1.09861	0	0	ctrl
0.693147	0.693147	0	0	ctrl
0.693147	0	0	0	ctrl
0.693147	0.693147	0.693147	0	ctrl
0	0	0	0	ctrl
0	0.693147	0	0	ctrl
0	1.38629	0	0	ctrl
0.693147	0.693147	0	0	ctrl
0	1.38629	0	0	ctrl
0	1.09861	0	0	ctrl
0	0.693147	0	0	ctrl
0	0	1.09861	0	ctrl
0	0	0	0	ctrl
0	1.09861	0	0	ctrl
1.09861	0.693147	0	0	ctrl
1.09861	1.09861	0	0	ctrl
0	1.60944	0	0	ctrl
0	1.38629	0	0.693147	ctrl
0	1.09861	0	0	ctrl
0	1.09861	1.09861	0	ctrl
0	0.693147	0.693147	0	ctrl
0	1.79176	0	0	ctrl
0	0.693147	0	0	ctrl
0	1.38629	0	0	ctrl
0	0.693147	0	0	ctrl
0	1.38629	0	0	ctrl
0	1.38629	0	0	ctrl
0	0	0	0	ctrl
0	1.38629	0	0	ctrl
0.693147	0.693147	0.693147	0	ctrl
0	0.693147	0	0	ctrl
0	1.09861	0	0	ctrl
0	0.693147	0	0	ctrl
0	1.38629	0.693147	0	ctrl
0	1.38629	1.09861	0	ctrl
0	0	0	0	ctrl
0.693147	1.09861	0	0	ctrl
0	1.38629	0	0	ctrl
0	1.38629	0	0	ctrl
0.693147	1.09861	0	0	ctrl
0	0	0.693147	0	ctrl
0	1.09861	0	0	ctrl
0	0.693147	0	0	ctrl
0.693147	0.693147	0.693147	0.693147	ctrl
0	0	0	0	ctrl
0	1.38629	0	0.693147	ctrl
0	1.60944	0	0	ctrl
0	1.38629	0	0	ctrl
0	1.38629	0	0	ctrl
0	1.09861	0	0	ctrl
0	1.09861	0	0	ctrl
0.693147	1.09861	0	0	ctrl
0	0.693147	1.09861	0	ctrl
0	2.07944	0	0	ctrl
1.09861	0.693147	0	0	ctrl
0	0	0	0.693147	ctrl
0	1.09861	0	0	ctrl
0	0	0.693147	0	ctrl
0	1.38629	0	0	ctrl
0.693147	1.09861	0	0	ctrl
0.693147	1.60944	0	0	ctrl
0	1.38629	0.693147	0	ctrl
0	0	1.09861	0	ctrl
0	1.79176	0	0	ctrl
1.09861	1.38629	0	0	ctrl
0	1.09861	0	0	ctrl
0	1.38629	0	0	ctrl
0	0	0	0	ctrl
0	2.07944	0	0	ctrl
0	1.79176	1.09861	0	ctrl
0	1.09861	0.693147	0.693147	ctrl
0	0.693147	0	0	ctrl
0	1.38629	0	0	ctrl
0	0	0	0	ctrl
0	1.09861	0	0	ctrl
0	0.693147	0	0	ctrl
0	1.09861	0	0	ctrl
0	1.09861	0	0	ctrl
0	1.09861	0	0	ctrl
0	1.09861	0	0	ctrl
0	1.38629	0.693147	0	ctrl
0	1.09861	0	0	ctrl
0.693147	0.693147	0	0	ctrl
0.693147	0.693147	0	0	ctrl
0	1.09861	0	0	ctrl
0	0	0	0	ctrl
0	1.38629	0	0	ctrl
0	1.38629	0	0	ctrl
0.693147	1.38629	0	0	ctrl
0	0	0	0	ctrl
0	0.693147	0	0	ctrl
0	0.693147	1.79176	0	ctrl
0	1.09861	1.09861	0	ctrl
0	0.693147	0	0	ctrl
0	0.693147	0	0	ctrl
0	1.60944	0	0	ctrl
0	1.09861	0	0	ctrl
0	0.693147	0	0	ctrl
0	1.09861	0	0	ctrl
0	0.693147	0.693147	0	ctrl
0	1.38629	0	0	ctrl
0.693147	1.38629	0.693147	0	ctrl
0	1.38629	0.693147	0	ctrl
0	1.94591	0	0	ctrl
0	1.09861	0	0	ctrl
0	0.693147	0	0	ctrl
0	0.693147	0	0	ctrl
0	0.693147	0	0	ctrl
0	0.693147	0	0	ctrl
0	0.693147	0	0	ctrl
0	1.38629	0	0	ctrl
0	1.09861	0	0	ctrl
0	1.09861	0	0	ctrl
0	1.38629	0.693147	0.693147	ctrl
0	0.693147	0	0	ctrl
0	1.38629	0	0	ctrl
0	0.693147	0	0	ctrl
0	1.09861	0	0	ctrl
0	0.693147	0	0	ctrl
0	0	0	0	ctrl
0.693147	1.38629	0.693147	0	ctrl
0	0.693147	0	0	ctrl
0	1.09861	0	0	ctrl
0	1.38629	0	0.693147	ctrl
0.693147	1.09861	0	0	ctrl
0	1.38629	0	0	ctrl
0	1.09861	0	0	ctrl
0	1.09861	0	0	ctrl
0	0	0.693147	0	ctrl
0	1.60944	0	0	ctrl
0	1.60944	0	0	ctrl
0	0.693147	0	0	ctrl
0	0	0	0	ctrl
0	0	0	0	ctrl
0	1.38629	0.693147	0	ctrl
0	0.693147	0	0.693147	ctrl
0	0.693147	0	0	ctrl
0	0.693147	1.09861	0	ctrl
0.693147	0.693147	0	0	ctrl
0.693147	0.693147	0	0	ctrl
0	0	0	0	ctrl
0.693147	0.693147	0	0.693147	ctrl
0	0	0	0	ctrl
0	1.38629	0	0	ctrl
0	1.38629	1.09861	0	ctrl
0	1.38629	0	0	ctrl
0	1.09861	0	0	ctrl
1.09861	1.09861	0	0	ctrl
0	1.38629	0	0	ctrl
0	0	0.693147	0	ctrl
0	0	0	0	ctrl
0	0	1.09861	0	ctrl
0	1.38629	0.693147	0	ctrl
0	0	0	0	ctrl
0	0.693147	0	0	ctrl
0	1.09861	0	0	ctrl
0	1.38629	0	0	ctrl
0.693147	1.09861	0.693147	0	ctrl
0	1.38629	0	0	ctrl
0.693147	0.693147	0	0	ctrl
0	1.60944	1.09861	0	ctrl
0	1.09861	0	0	ctrl
1.09861	1.09861	0	0	ctrl
0	0	0.693147	0	ctrl
0	0.693147	0	0	ctrl
0	0.693147	0	0	ctrl
0	0.693147	0	0	ctrl
0	0.693147	1.09861	0.693147	ctrl
0	0.693147	0	0	ctrl
0	1.60944	0	0	ctrl
0	0.693147	0	0	ctrl
0	1.79176	0	0.693147	ctrl
0	0	0	0	ctrl
0	1.38629	0	0	ctrl
0	1.94591	0	0	ctrl
0	1.79176	0	0	ctrl
0	0	0	0	ctrl
0.693147	1.79176	0	0	ctrl
0	1.60944	0	0	ctrl
0.693147	1.38629	0	0	ctrl
0.693147	0.693147	0	0	ctrl
1.09861	1.09861	1.09861	0	ctrl
0	1.38629	0	0.693147	ctrl
0	0.693147	0	0	ctrl
0	0.693147	0	0	ctrl
0	1.09861	0	0	ctrl
0	0.693147	0	0	ctrl
0	0.693147	0	0.693147	ctrl
0	1.60944	0	0	ctrl
0	0.693147	0	0	ctrl
0	1.38629	0	0	ctrl
0	1.38629	0	0	ctrl
0.693147	0.693147	0	0	ctrl
0.693147	1.38629	0	0.693147	ctrl
0	1.60944	0	0	ctrl
0	0	0	0	ctrl
0	1.09861	0	0	ctrl
0	1.94591	0.693147	0	ctrl
0	1.09861	0	0	ctrl
0	1.60944	0	0	ctrl
0	1.09861	0	0.693147	ctrl
0	1.09861	0	0	ctrl
0	0.693147	0	0	ctrl
0	1.09861	0	0	ctrl
0	1.60944	0	0	ctrl
0	1.38629	0	0	ctrl
0	0	1.09861	0	ctrl
0	1.60944	0	0.693147	ctrl
0	1.60944	0	0.693147	ctrl
1.09861	0	0	0	ctrl
0	1.09861	0	0	ctrl
0	0.693147	0	0	ctrl
0	1.09861	0	0	ctrl
0	1.09861	0	0	ctrl
0	1.60944	0	0	ctrl
0	1.38629	0	0	ctrl
0	0	0.693147	0	ctrl
0	0.693147	0	0	ctrl
0	0.693147	0	0	ctrl
0	0	0	0	ctrl
0	1.60944	0	0	ctrl
0	1.09861	0	0	ctrl
0	1.38629	0	0	ctrl
0	1.09861	0	0	ctrl
0	0.693147	0	0	ctrl
0	1.38629	0	0	ctrl
0	1.38629	1.09861	0	ctrl
0	0.693147	0.693147	0	ctrl
0	0	0	0	ctrl
0	0.693147	0	0	ctrl
0	0.693147	0	0	ctrl
0	1.09861	0	0	ctrl
0	0	0	0	ctrl
0	1.09861	0.693147	0	ctrl
1.09861	0	0	0	ctrl
0.693147	0	0	0	ctrl
0	1.09861	0.693147	0	ctrl
0.693147	0	0.693147	0	ctrl
0.693147	1.09861	0	0	ctrl
0	1.09861	0	0	ctrl
0	1.09861	0	0	ctrl
0	1.60944	0	0	ctrl
0.693147	0.693147	0	0	ctrl
0	1.09861	0	0	ctrl
0	1.38629	0	0	ctrl
0	1.09861	0	0	ctrl
0	1.09861	0	0	ctrl
0	1.09861	0	0	ctrl
0	0.693147	0	0	ctrl
0	1.38629	0	0	ctrl
0	0.693147	0	0	ctrl
0.693147	0.693147	0.693147	0	ctrl
0	1.38629	0	0	ctrl
0	1.60944	0	0.693147	ctrl
0	0	0	0	ctrl
0	1.60944	0.693147	0	ctrl
0	1.09861	0	0	ctrl
0	0	0	0	ctrl
0	0.693147	0	0	ctrl
0	1.38629	0	0	ctrl
0	1.09861	0	0	ctrl
0	0	0	0	ctrl
0	1.09861	0	0	ctrl
0	1.09861	0	0	ctrl
0	1.79176	0	0	ctrl
0	0	0.693147	0	ctrl
0	1.79176	0	0	ctrl
0	1.09861	0	0	ctrl
0	1.38629	0	0	ctrl
0.693147	0	1.09861	0	ctrl
0	0.693147	0	0	ctrl
0	0.693147	0.693147	0	ctrl
0	1.38629	0	0	ctrl
0	0.693147	0	0	ctrl
0	0.693147	0	0	ctrl
0	1.09861	1.09861	0	ctrl
0	1.38629	0.693147	0	ctrl
0	0.693147	0	0	ctrl
0.693147	1.38629	0	0	ctrl
0	0	0	0.693147	ctrl
0	1.09861	0	0	ctrl
0	1.60944	0	0	ctrl
0	0	0	0	ctrl
0	1.60944	0	0	ctrl
0	1.38629	0.693147	0	ctrl
0	1.09861	0	0	ctrl
0	1.38629	0	0	ctrl
0	1.38629	0	0	ctrl
0	1.09861	0	0	ctrl
0	1.09861	0	0	ctrl
0	1.09861	0	0	ctrl
0	0.693147	0	0	ctrl
0.693147	0.693147	0.693147	0	ctrl
0	0	0	0	ctrl
0	1.09861	0	0	ctrl
0	1.09861	0.693147	0	ctrl
0	1.60944	0	0	ctrl
0	1.38629	0	0	ctrl
0	0.693147	0	0	ctrl
0	1.60944	0	0	ctrl
0.693147	0	0	0	ctrl
0.693147	0.693147	0	0	ctrl
0	0	0	0	ctrl
0	1.09861	0.693147	0	ctrl
0.693147	1.09861	0	0	ctrl
0	1.09861	0	0	ctrl
0	0	1.09861	0	ctrl
1.09861	0.693147	0	0	ctrl
0	0.693147	0	0	ctrl
0	1.09861	0	0	ctrl
0	0	0	0	ctrl
0	0.693147	0	0	ctrl
0	0	0	0	ctrl
0	0.693147	0	0	ctrl
0	0.693147	0	0	ctrl
0	1.09861	0	0	ctrl
0	0.693147	0	0	ctrl
0	1.09861	0	0	ctrl
0.693147	0	0	0	ctrl
0	0	1.09861	0	ctrl
0	1.60944	0	0	ctrl
0	0	0.693147	0	ctrl
0	1.79176	0	0	ctrl
0.693147	1.38629	0	0	ctrl
0	1.60944	0	0	ctrl
0	1.09861	0	0	ctrl
0.693147	1.09861	0	0	ctrl
0	1.79176	0	0	ctrl
0	1.60944	0	0	ctrl
0	1.09861	0	0	ctrl
0	0.693147	0	0	ctrl
0	0.693147	0	1.09861	ctrl
0	0	0	0.693147	ctrl
0	1.60944	0	0	ctrl
0	1.38629	0	0	ctrl
0.693147	0	0	0	ctrl
0.693147	1.09861	0.693147	0	ctrl
0	2.07944	0	0	ctrl
0.693147	1.79176	0	0	ctrl
1.09861	1.38629	0	0	ctrl
0	1.09861	0	0	ctrl
0.693147	1.09861	0.693147	0.693147	ctrl
0	0.693147	0	0.693147	ctrl
0	0	0	0	ctrl
0	0	0	0	ctrl
0	1.09861	0	0	ctrl
0.693147	0	0	0	ctrl
0	1.38629	0	0	ctrl
0.693147	0.693147	0	0	ctrl
0	2.19722	0.693147	0	ctrl
0	1.09861	0	0	ctrl
0	1.60944	0	0	ctrl
0	1.09861	0.693147	0	ctrl
0	1.79176	0	0	ctrl
0	1.38629	0	0	ctrl
0	0	0	0	ctrl
0	0.693147	0	0	ctrl
0	1.09861	0	0	ctrl
0	1.38629	0	0	ctrl
0	0	1.09861	0	ctrl
0	1.09861	0	0.693147	ctrl
0	1.09861	0	0	ctrl
0	0.693147	0	0	ctrl
0	1.09861	0.693147	0	ctrl
0	1.38629	0	0	ctrl
0	1.38629	0	0.693147	ctrl
0	0.693147	0	0	ctrl
0	1.38629	0	0	ctrl
0	1.09861	0	0	ctrl
0	1.60944	0	0	ctrl
0	0.693147	0	0	ctrl
0	1.60944	0.693147	0	ctrl
0	1.09861	0	0	ctrl
0	0	0	0	ctrl
0	0	0	0	ctrl
0	2.07944	1.09861	0	ctrl
0	1.38629	0	0	ctrl
0.693147	1.09861	0.693147	0	ctrl
0	1.38629	0	0	ctrl
0	1.38629	0	0	ctrl
0	1.09861	0	0	ctrl
0	0.693147	0	0	ctrl
0	1.09861	0	0	ctrl
0	1.38629	0	0	ctrl
0	1.09861	0	0	ctrl
0	0.693147	0	0	ctrl
0	0.693147	0	0	ctrl
0	0.693147	0	0	ctrl
0	0.693147	0.693147	0	ctrl
0	1.79176	0	0	ctrl
1.09861	0.693147	0	0	ctrl
0	1.09861	0	0	ctrl
0	0.693147	1.09861	0	ctrl
0.693147	1.09861	0	0	ctrl
0	0.693147	0.693147	0	ctrl
0	1.09861	0	0.693147	ctrl
0.693147	1.09861	1.09861	0	ctrl
0	1.09861	1.09861	0	ctrl
0	1.09861	0	0	ctrl
0	0.693147	0.693147	0	ctrl
0	1.38629	0.693147	0	ctrl
0	1.38629	0	0	ctrl
0	0.693147	0	0	ctrl
0	0.693147	0	0	ctrl
0	0	1.09861	0	ctrl
1.09861	0	0	0	ctrl
0	0	0	0	ctrl
0	1.09861	0	0	ctrl
0	1.38629	0	0	ctrl
0	0.693147	0	0	ctrl
0	0.693147	0	0.693147	ctrl
0	0.693147	0	0.693147	ctrl
0	0.693147	1.60944	0	ctrl
0	1.38629	1.79176	0	ctrl
0.693147	0	0	0	ctrl
0	1.79176	0	0	ctrl
0	0	0	0	ctrl
0	0.693147	0	0	ctrl
1.09861	0.693147	0	0	ctrl
0	1.38629	0	0	ctrl
0.693147	1.38629	0	0	ctrl
0	0.693147	0	1.09861	ctrl
0	0	0	0	ctrl
0	0.693147	0	0	ctrl
0	1.38629	1.09861	0	ctrl
0.693147	1.38629	0	0	ctrl
0	1.09861	0.693147	0	ctrl
0	0.693147	0.693147	0	ctrl
0	1.79176	0.693147	0	ctrl
0.693147	0.693147	0	0.693147	ctrl
0	0.693147	0	0	ctrl
0	1.38629	0	0	ctrl
0	1.79176	0	0	ctrl
0	0.693147	0	0	ctrl
0	0	0	0	ctrl
0	1.38629	0	0	ctrl
0	0.693147	0	0	ctrl
0	1.38629	0	0	ctrl
0	1.09861	0	0	ctrl
0	0.693147	0.693147	0	ctrl
0	1.94591	1.09861	0	ctrl
0	1.38629	1.09861	0	ctrl
0	1.09861	0	0	ctrl
0.693147	1.60944	0	0	ctrl
0	0	0	0	ctrl
0	1.38629	0	0	ctrl
0	0.693147	0	0	ctrl
0.693147	0.693147	0	0	ctrl
0	0.693147	0	0	ctrl
0	1.94591	0	0	ctrl
0	0.693147	0.693147	0	ctrl
0	0.693147	0	0	ctrl
0	0.693147	0	0	ctrl
0	1.09861	0	0	ctrl
0	1.09861	0	0	ctrl
0	1.38629	0	0	ctrl
0	1.09861	0.693147	0	ctrl
0.693147	1.09861	0	0	ctrl
0	0	0	0	ctrl
0	0.693147	0	0	ctrl
0	0.693147	0	0	ctrl
0	0.693147	0.693147	0	ctrl
0	0.693147	0	0	ctrl
0	0.693147	0	0	ctrl
0	1.09861	0	0	ctrl
0	1.38629	1.09861	0	ctrl
0	0.693147	0	0	ctrl
0	1.09861	0.693147	0	ctrl
0	0.693147	0	0	ctrl
0	0.693147	0	0	ctrl
0	1.38629	0	0	ctrl
0.693147	0.693147	0	0	ctrl
0	0.693147	0	0	ctrl
0	1.09861	0	0.693147	ctrl
0	0.693147	0	0	ctrl
0	1.60944	0	0	ctrl
0	1.09861	0	0	ctrl
0	0.693147	0.693147	0	ctrl
0	0	0	0	ctrl
0	0.693147	0	0.693147	ctrl
0	0.693147	0	0.693147	ctrl
0	1.38629	0	0	ctrl
0	1.09861	0	0	ctrl
0	1.38629	0	0	ctrl
0	1.60944	0.693147	0	ctrl
0	1.09861	0	0	ctrl
0.693147	1.09861	0	0	ctrl
0	1.38629	0	0	ctrl
0	0.693147	0	0	ctrl
0	0.693147	0	0	ctrl
0	1.09861	0	0	ctrl
0	1.38629	0	0	ctrl
0	1.09861	0	0	ctrl
0	1.09861	0	0	ctrl
0	0.693147	0.693147	0	ctrl
0	0.693147	0	0	ctrl
0	0.693147	1.09861	0	ctrl
0	0	0.693147	0	ctrl
0	0.693147	0	0	ctrl
1.09861	1.38629	0.693147	0	ctrl
0	1.38629	0	0	ctrl
0.693147	2.07944	0	0	ctrl
0	0	0	0	ctrl
0	0.693147	1.09861	0	ctrl
0	0	0	0	ctrl
0	1.09861	0	0	ctrl
0	1.60944	0	0	ctrl
0	1.60944	0	0	ctrl
1.09861	0.693147	0	0	ctrl
0	0	0	0	ctrl
0	0.693147	0	0	ctrl
0	1.09861	0	0.693147	ctrl
0	1.79176	0	0.693147	ctrl
0.693147	0	0	0	ctrl
0	1.09861	0	0	ctrl
0	0.693147	0	0	ctrl
0	1.09861	0	0.693147	ctrl
0	0	0	0	ctrl
1.38629	1.60944	0	0	ctrl
0	1.38629	0	0.693147	ctrl
0	0.693147	0	0.693147	ctrl
0	0.693147	0	0	ctrl
0	1.38629	0	0	ctrl
0	1.09861	0	0	ctrl
0	1.60944	0	0	ctrl
0.693147	1.38629	0.693147	0	ctrl
0	1.09861	0	0	ctrl
0	0.693147	0	0	ctrl
1.09861	0.693147	0.693147	0.693147	ctrl
0	0.693147	0.693147	0	ctrl
0	0.693147	0	0.693147	ctrl
0	1.09861	0	0	ctrl
0	1.09861	0	0	ctrl
0	0.693147	0.693147	0	ctrl
1.09861	1.09861	0	0	ctrl
0	1.09861	0	0	ctrl
0	0.693147	0	0	ctrl
0	1.38629	0	0.693147	ctrl
0	0.693147	0	0	ctrl
0	1.09861	0	0	ctrl
0	1.38629	0	0	ctrl
0.693147	1.60944	0	0	ctrl
0	0	0	0	ctrl
0	0	0	0	ctrl
1.09861	2.07944	0	0	ctrl
0	1.38629	0	0	ctrl
0	1.09861	0	0	ctrl
0.693147	0.693147	0	0	ctrl
0	1.60944	0	0	ctrl
0	0.693147	0	0	ctrl
0	0	0	0	ctrl
1.09861	1.38629	0	0.693147	ctrl
0.693147	1.60944	0.693147	0	ctrl
0	0.693147	0	0	ctrl
0	1.38629	1.09861	0	ctrl
0	1.09861	0	0	ctrl
0	0.693147	0	0	ctrl
0	1.09861	0	0	ctrl
0	0.693147	0	0	ctrl
0	1.38629	0.693147	0	ctrl
0	0.693147	0	1.09861	ctrl
0	0.693147	0	1.09861	ctrl
0.693147	0.693147	0.693147	0.693147	ctrl
0	1.79176	0	0	ctrl
0	0.693147	0	0	ctrl
0	1.09861	0.693147	0	ctrl
0	1.09861	0	0	ctrl
0	1.09861	0	0	ctrl
0	0.693147	0	0	ctrl
0	0	0	0	ctrl
0	0	0	0.693147	ctrl
0	0.693147	1.09861	0	ctrl
0	0	1.60944	0	ctrl
0.693147	1.38629	0	0	ctrl
0	1.79176	0.693147	0	ctrl
0	0.693147	0	0	ctrl
0	0	0	0	ctrl
0	1.38629	1.09861	0	ctrl
0	1.38629	0	0	ctrl
0	1.09861	0	0	ctrl
0	1.60944	0.693147	0	ctrl
0	0	1.09861	0	ctrl
1.38629	1.38629	0	0	ctrl
0	1.79176	0	0	ctrl
0.693147	0.693147	0	0.693147	ctrl
0.693147	1.09861	0	0	ctrl
0	1.38629	0	0	ctrl
0	0	0	0	ctrl
0	1.09861	0	0.693147	ctrl
0	0.693147	0	0	ctrl
0	1.09861	0	0	ctrl
0	1.09861	0	0	ctrl
0	1.38629	0.693147	0	ctrl
0	1.38629	0	0	ctrl
0	1.38629	0	0	ctrl
1.09861	1.38629	0	0	ctrl
1.09861	0.693147	0	0	ctrl
0	1.38629	0	0	ctrl
0.693147	1.38629	0.693147	0	ctrl
0	0.693147	0	0	ctrl
0	1.09861	0.693147	0.693147	ctrl
0	1.79176	0.693147	0	ctrl
0.693147	1.38629	0	0.693147	ctrl
0	1.09861	0	0	ctrl
0	1.60944	0	0	ctrl
0	1.60944	0	0	ctrl
0.693147	0.693147	0.693147	0	ctrl
1.60944	0.693147	0	0	ctrl
0	1.09861	0	0	ctrl
0	1.38629	0	0	ctrl
0	0	0	0	ctrl
0	1.09861	0	0	ctrl
0.693147	1.79176	1.09861	0	ctrl
0	1.09861	0	0	ctrl
0	1.09861	0	0	ctrl
0	0.693147	0	0	ctrl
0	0	0	0	ctrl
0	2.07944	0	0.693147	ctrl
0	1.09861	0.693147	0	ctrl
0	0.693147	0	0	ctrl
0	1.38629	0	0	ctrl
0	1.60944	0.693147	0.693147	ctrl
0	1.09861	0	0	ctrl
0	1.09861	0.693147	0	ctrl
0	1.09861	0	0	ctrl
0	0.693147	0	0	ctrl
0	1.38629	0.693147	0	ctrl
0	1.60944	0	0	ctrl
0	1.09861	0	0	ctrl
0	1.38629	0	0	ctrl
0	1.38629	0	0	ctrl
0	1.38629	0	0	ctrl
0	0.693147	0	0	ctrl
0	0.693147	0	0	ctrl
0	1.09861	0	0	ctrl
0	1.38629	0	0	ctrl
0.693147	0.693147	0	0	ctrl
0	0.693147	0	0.693147	ctrl
0	1.09861	0	0	ctrl
0	1.38629	0	0	ctrl
0	1.38629	0	0	ctrl
0	0.693147	0	0	ctrl
0.693147	0.693147	0	0	ctrl
0	0	0	0	ctrl
0	0.693147	0	0	ctrl
0	0.693147	0.693147	0	ctrl
0	0.693147	0.693147	0	ctrl
0	0	0	0	ctrl
0	0.693147	0	0	ctrl
0	1.09861	0	0	ctrl
0	0.693147	0	0	ctrl
0	0.693147	0	0	ctrl
0	1.09861	0	0	ctrl
0	1.09861	0	0	ctrl
0	0	0.693147	0	ctrl
0	0.693147	0	0	ctrl
0	0	0.693147	0	ctrl
0.693147	1.09861	0	0	ctrl
0	1.09861	0	0	ctrl
0	0.693147	0	0	ctrl
0	1.09861	0.693147	0	ctrl
0	1.09861	0	0	ctrl
0	1.09861	0.693147	0	ctrl
0	0	0.693147	0	ctrl
0	1.38629	0	0.693147	ctrl
0	0	0.693147	0.693147	ctrl
0	0.693147	0	0	ctrl
0	1.09861	0.693147	0	ctrl
0	1.09861	1.09861	0	ctrl
0	1.60944	0	0	ctrl
0	0	0	0	ctrl
0.693147	1.94591	0	0	ctrl
0	1.38629	0	0	ctrl
0.693147	2.07944	0	0	ctrl
0.693147	0.693147	0	0	ctrl
0	1.79176	0.693147	0	ctrl
0	1.09861	0	0	ctrl
0	1.09861	0	0	ctrl
0	0.693147	0	0	ctrl
0.693147	0	0	0	ctrl
0	1.38629	0	0	ctrl
0	0.693147	0	0	ctrl
0	1.60944	0	0	ctrl
0	1.09861	0	0	ctrl
0	0.693147	0	0	ctrl
0	1.94591	0	0	ctrl
0	0.693147	0	0	ctrl
0.693147	1.09861	0	0	ctrl
0.693147	0.693147	0	0	ctrl
0	1.09861	0	0	ctrl
0	0.693147	0	0	ctrl
0	1.79176	0	0	ctrl
0	0.693147	0	0	ctrl
0	1.09861	0	0	ctrl
0	1.38629	0	0	ctrl
0	1.09861	0.693147	0.693147	ctrl
0	0.693147	0	0	ctrl
0	0.693147	0	0	ctrl
0	1.09861	0	0	ctrl
0	1.38629	0	1.09861	ctrl
0	1.60944	0	0.693147	ctrl
0	1.09861	0	0.693147	ctrl
0	1.38629	0	0	ctrl
0	0.693147	0	0	ctrl
0	1.60944	0	0	ctrl
0	0.693147	0	0	ctrl
0	1.38629	0	0	ctrl
0	1.60944	0	0	ctrl
0	1.38629	0	0	ctrl
0	0.693147	0	0	ctrl
0	1.09861	0	0	ctrl
0.693147	1.09861	0.693147	0	ctrl
0	1.38629	0	0	ctrl
0	0.693147	0	0	ctrl
0	0	0	0	ctrl
0	1.38629	0	0	ctrl
0	1.38629	0	0	ctrl
0	1.38629	0.693147	0	ctrl
0	0	0	0	ctrl
0	0.693147	0	0	ctrl
0	0.693147	0	0	ctrl
0	1.60944	0	0	ctrl
1.09861	0.693147	0	0	ctrl
0	1.38629	0	0	ctrl
0.693147	1.09861	0.693147	0	ctrl
0	0.693147	0	0	ctrl
0	1.09861	0.693147	0	ctrl
0	1.09861	0	0	ctrl
0	1.09861	0	0	ctrl
0	0	0	0	ctrl
0	0.693147	0	0	ctrl
0	0	0	0	ctrl
0	1.09861	0	0.693147	ctrl
0	0.693147	0	0.693147	ctrl
0.693147	1.38629	0	0	ctrl
0	1.09861	0	0	ctrl
0	0.693147	0.693147	0	ctrl
0	1.09861	0	0.693147	ctrl
0	0.693147	0	0	ctrl
0	1.09861	0	0	ctrl
0	1.94591	0	0	ctrl
0	1.09861	0	0	ctrl
0	1.09861	0	0	ctrl
0	1.60944	0	0	ctrl
0.693147	1.60944	0	0	ctrl
0	1.09861	0.693147	0	ctrl
0	0	0	0	ctrl
0	0.693147	0	0	ctrl
0	1.09861	0	0	ctrl
0	1.38629	0	0.693147	ctrl
0	0.693147	0	0.693147	ctrl
0	1.09861	0	0	ctrl
0	0.693147	0	0	ctrl
0	1.38629	0	0	ctrl
0	1.60944	0	0	ctrl
0	0.693147	0	0	ctrl
0	0.693147	0	0	ctrl
0.693147	1.09861	0.693147	0.693147	ctrl
1.09861	1.09861	0	0	ctrl
1.09861	0	0	0	ctrl
0	1.09861	0	0	ctrl
0	0	0	0	ctrl
0	0.693147	0.693147	0.693147	ctrl
0	1.38629	0.693147	0.693147	ctrl
0	1.09861	0	0	ctrl
0	1.09861	0	0	ctrl
1.09861	0.693147	0	0	ctrl
1.09861	0.693147	0	0	ctrl
0	0.693147	0	0	ctrl
0	0.693147	0.693147	0	ctrl
0.693147	1.38629	0	0	ctrl
0	0	0	0	ctrl
0	1.09861	0	0	ctrl
0	1.09861	0	0	ctrl
0	0.693147	0	0	ctrl
0	1.38629	0	0	ctrl
0.693147	1.09861	0.693147	0	ctrl
0	0	0	0	ctrl
0	0.693147	0.693147	0	ctrl
0.693147	1.38629	0	0	ctrl
0	1.09861	0.693147	0	ctrl
0	0	0	0.693147	ctrl
0	1.38629	0	0.693147	ctrl
0	1.09861	0	0	ctrl
0	1.09861	0	0	ctrl
0	0	0	0	ctrl
0	1.60944	0	0	ctrl
0	0	0	0	ctrl
0	0.693147	0	0	ctrl
0	0	0	0.693147	ctrl
0	1.09861	0.693147	0	ctrl
0	1.09861	1.09861	0	ctrl
0	0	0	0	ctrl
0	0.693147	0	0	ctrl
0	0	0	0	ctrl
0	0.693147	0	0	ctrl
0	1.38629	0	0.693147	ctrl
0.693147	1.09861	0	0	ctrl
0	0.693147	0	0	ctrl
0	1.38629	0	0	ctrl
0	0.693147	0	0	ctrl
0	1.38629	0	0	ctrl
0	0.693147	0.693147	0	ctrl
0	1.60944	0	0	ctrl
0	1.38629	0	0	ctrl
0	0	0	0	ctrl
0	0	1.09861	0	ctrl
0	0.693147	0	0	ctrl
0	0	0	0	ctrl
0	0.693147	0	0	ctrl
0	1.60944	0	0	ctrl
0	0	0	0	ctrl
0	1.60944	0	0	ctrl
0	0.693147	0	0	ctrl
0	1.60944	0	0	ctrl
0.693147	0	0.693147	0	ctrl
0.693147	1.38629	0	0	ctrl
0	0	0	0	ctrl
0	0	0	0	ctrl
0	1.09861	0	0	ctrl
0	1.09861	0	0	ctrl
0	0.693147	0	0	ctrl
0	1.09861	0.693147	0	ctrl
0.693147	1.38629	0	0	ctrl
0	1.38629	0	0	ctrl
1.38629	1.60944	0	0	ctrl
0.693147	1.38629	0	0	ctrl
0	1.09861	0	0	ctrl
0.693147	1.09861	1.09861	0	ctrl
0	1.09861	0	0	ctrl
0	1.38629	0	0	ctrl
0	1.09861	0	0	ctrl
0	0	0	0	ctrl
0	0.693147	0	0	ctrl
0	0	0	0	ctrl
0	1.60944	0	0	ctrl
1.09861	0	0	0	ctrl
0	1.60944	0	0	ctrl
0	0	0.693147	0	ctrl
0	0.693147	0	0	ctrl
0.693147	1.09861	0	0	ctrl
0	0	0	0	ctrl
0	1.38629	0	0.693147	ctrl
0	1.09861	0	0.693147	ctrl
0	1.38629	0	0	ctrl
0	1.09861	0	0	ctrl
0	1.09861	0	0	ctrl
0	1.09861	0	0	ctrl
0	1.38629	0	0	ctrl
0	0	0	0	ctrl
0	1.09861	0	0	ctrl
0	0.693147	0.693147	0	ctrl
0	1.38629	0	0	ctrl
0	1.38629	0.693147	0	ctrl
0	1.60944	0	0	ctrl
0	0.693147	0	0	ctrl
0	1.38629	0	0	ctrl
0	1.38629	0.693147	0	ctrl
0	0.693147	0	0	ctrl
0	1.94591	0	0	ctrl
0	0	0	0	ctrl
0.693147	1.09861	0	0	ctrl
0	0.693147	0.693147	0	ctrl
0	1.09861	0	0	ctrl
0	1.09861	0	0	ctrl
0	0	0	0	ctrl
0	1.79176	0.693147	0	ctrl
0.693147	0	0	0	ctrl
0	1.09861	0	0	ctrl
0	1.09861	0	0	ctrl
0	1.09861	0	0	ctrl
0	0	0	0	ctrl
0	0.693147	0	0	ctrl
0	1.09861	0	0	ctrl
0	1.38629	0.693147	1.09861	ctrl
0	1.60944	0.693147	0	ctrl
0	1.38629	0	0.693147	ctrl
0	1.38629	0	0	ctrl
0	0.693147	0	0	ctrl
0.693147	1.09861	0	0	ctrl
0	1.09861	0	0	ctrl
0	0	0	0	ctrl
1.09861	1.38629	0	0	ctrl
0	0.693147	0	0	ctrl
0	0.693147	0	0	ctrl
0	0.693147	0.693147	0	ctrl
0	0	0	0	ctrl
0	0.693147	0	0	ctrl
0	0.693147	0	0	ctrl
0	1.09861	0	0	ctrl
0	0	0.693147	0	ctrl
0	1.38629	0	0	ctrl
0	0.693147	0	0	ctrl
0	1.09861	0	0	ctrl
0	1.38629	0	0	ctrl
0	0.693147	0.693147	0.693147	ctrl
0	1.09861	0	0	ctrl
0	0.693147	0	0	ctrl
0	0.693147	0	0	ctrl
0	1.60944	0	0.693147	ctrl
0	0.693147	0	0	ctrl
0	1.38629	0	0	ctrl
0	1.09861	0	0	ctrl
0	1.38629	0	0.693147	ctrl
0	0	0	0	ctrl
0	1.09861	0	0	ctrl
0	0.693147	0	0	ctrl
0	1.94591	0	0	ctrl
0	1.09861	0.693147	0	ctrl
0.693147	1.60944	0.693147	0	HSD
0	0.693147	0	0	HSD
0	1.09861	0	0	HSD
0.693147	1.94591	0	0.693147	HSD
0	0.693147	0	0	HSD
0	1.09861	0	0	HSD
0.693147	0.693147	0	0	HSD
0	0.693147	0	0	HSD
0.693147	1.38629	0	0	HSD
0	1.38629	0.693147	0	HSD
0	0.693147	0	0	HSD
0	1.38629	0	0	HSD
0	1.09861	0	0	HSD
1.09861	1.09861	0.693147	0	HSD
0.693147	0.693147	0	0	HSD
0.693147	1.09861	0.693147	0	HSD
0	1.38629	0	0.693147	HSD
0.693147	1.38629	0	0	HSD
0	0.693147	1.09861	0	HSD
0.693147	1.09861	0	0	HSD
0.693147	0.693147	0	0	HSD
0	1.09861	0	0	HSD
0	1.60944	0	0	HSD
0	1.09861	0	0	HSD
0	0	0	0	HSD
0	1.09861	0.693147	0.693147	HSD
0	0.693147	0.693147	0	HSD
0	0	0	0	HSD
0	1.09861	0	0	HSD
0	1.60944	0	0	HSD
0	1.09861	0	0	HSD
0.693147	1.09861	0.693147	0	HSD
0.693147	0	0	0	HSD
0	0.693147	0	0	HSD
0	1.60944	0	0	HSD
0	0	0.693147	0	HSD
0	0.693147	0	0	HSD
0	1.38629	0	0	HSD
0	0.693147	0	0	HSD
0	1.09861	0	0	HSD
0	1.79176	0	0	HSD
0	1.79176	0	0	HSD
0	1.38629	0.693147	0	HSD
0.693147	1.09861	0	0	HSD
0.693147	0.693147	0.693147	0	HSD
0.693147	0	0.693147	0	HSD
0	1.09861	0	0.693147	HSD
0.693147	0	0	0	HSD
0	0.693147	0	0.693147	HSD
0	1.38629	0	0	HSD
0	1.38629	0	0	HSD
0	1.94591	0.693147	0	HSD
0	1.09861	0	0.693147	HSD
0.693147	1.60944	0	0.693147	HSD
0	1.38629	0	0	HSD
0	1.38629	0	0	HSD
0	1.79176	0	0	HSD
0	1.09861	0	0	HSD
0	1.09861	0	0	HSD
0.693147	0.693147	0.693147	0	HSD
0	0	0	0	HSD
0	0.693147	0	0	HSD
0	1.38629	0	0	HSD
0	1.60944	0	0	HSD
0	1.09861	0.693147	0.693147	HSD
0	1.38629	0.693147	0	HSD
0	1.38629	0	0.693147	HSD
0	1.38629	0.693147	0	HSD
0.693147	1.38629	0	0	HSD
0	1.60944	0.693147	0.693147	HSD
0.693147	1.09861	0	0	HSD
0	1.94591	0.693147	0	HSD
0	1.79176	0	0	HSD
0	0	0	0	HSD
0	0.693147	0	0	HSD
0	1.60944	0.693147	0	HSD
0	0.693147	0	0	HSD
0	1.60944	0.693147	0	HSD
0	1.09861	0	0	HSD
0.693147	1.09861	0.693147	0	HSD
0.693147	0	0.693147	0	HSD
0	0.693147	0	0	HSD
0	1.94591	1.38629	0	HSD
0	0.693147	0	0	HSD
0	0.693147	0	0	HSD
0	0.693147	0	0.693147	HSD
0.693147	1.60944	0	0	HSD
0	1.38629	0	0	HSD
0	1.38629	0	0	HSD
0	0	0	0	HSD
0.693147	1.60944	0	0	HSD
0.693147	1.38629	0	0	HSD
0.693147	1.09861	0	0	HSD
0	1.38629	0	0	HSD
1.09861	1.09861	1.09861	0	HSD
0.693147	1.60944	0	0	HSD
0	0	0	0.693147	HSD
0	0	0	0.693147	HSD
0	0	0	0	HSD
0	1.38629	0	0	HSD
0	1.09861	0	0	HSD
0	1.38629	0	0	HSD
0.693147	1.60944	1.09861	0	HSD
0.693147	1.09861	0	0	HSD
0	1.09861	0	0	HSD
0	0	1.09861	0	HSD
0	1.09861	0	0	HSD
0	1.60944	0	0	HSD
0	1.38629	1.09861	0.693147	HSD
0	0.693147	0	0	HSD
0	1.09861	0.693147	0	HSD
0	1.38629	0	0	HSD
0	0.693147	0	0	HSD
0	0	1.09861	0	HSD
0	1.38629	0	0	HSD
0	1.09861	0.693147	0	HSD
0	1.09861	0.693147	0	HSD
0	1.38629	0	0	HSD
0	1.09861	0	0.693147	HSD
0	0.693147	0	0	HSD
0	1.79176	0	0	HSD
0	1.09861	1.09861	0	HSD
0	1.09861	0.693147	0	HSD
0	0.693147	0	0	HSD
0.693147	0.693147	0	0	HSD
0	0.693147	0	0	HSD
0	1.38629	0	0	HSD
0.693147	0.693147	0	0.693147	HSD
0	1.09861	0	0	HSD
0	1.38629	0	0	HSD
0	1.09861	0.693147	0	HSD
0.693147	0	0	0	HSD
0	1.38629	0	0	HSD
0	1.09861	0	0.693147	HSD
0	0.693147	0	0	HSD
0.693147	1.60944	0	0	HSD
0	0	0	0	HSD
0	1.38629	0	0	HSD
0	1.60944	0	0	HSD
0	1.09861	0.693147	0	HSD
0	0.693147	0	0	HSD
0	1.38629	0	0	HSD
0	1.09861	0	0	HSD
0	0.693147	0	0	HSD
0.693147	0	1.09861	0	HSD
0	1.09861	0.693147	0	HSD
0	1.94591	0	0	HSD
0.693147	0.693147	0	0	HSD
0	1.09861	0	0	HSD
0	1.38629	0	0	HSD
0	0.693147	0	0	HSD
0	1.38629	0	0	HSD
0	1.38629	0	0	HSD
0	0	0	0	HSD
0.693147	1.09861	0	0.693147	HSD
0.693147	0.693147	0	0.693147	HSD
0	1.38629	0	0.693147	HSD
0	1.09861	0	0.693147	HSD
0	1.94591	0	0	HSD
0.693147	1.09861	0	0	HSD
0	1.38629	0	0	HSD
0	0	0	0	HSD
0	1.09861	0.693147	0	HSD
0	1.38629	0	0	HSD
0	1.09861	0	0	HSD
0	1.38629	0	0	HSD
0	1.60944	0.693147	0	HSD
0	1.09861	0	0	HSD
0	1.09861	0.693147	0.693147	HSD
0	0	0	0	HSD
0	1.38629	0	0.693147	HSD
0	1.60944	0	0	HSD
0	1.09861	0	0.693147	HSD
0	1.60944	0	0	HSD
0	0.693147	0	0	HSD
0	0	0.693147	0	HSD
0	1.38629	0	0	HSD
0	1.09861	0	0	HSD
0	1.79176	0	0	HSD
0.693147	1.09861	0	0.693147	HSD
0.693147	0.693147	0	0	HSD
0	1.38629	0	0	HSD
0	1.94591	0	0	HSD
0	1.38629	0	0	HSD
0	1.60944	0.693147	0	HSD
0	1.79176	0	1.09861	HSD
1.38629	1.60944	1.09861	0.693147	HSD
0	0.693147	0	0	HSD
0.693147	1.09861	0	0	HSD
0	0.693147	0	0.693147	HSD
0.693147	1.60944	0	0	HSD
0	0	0	0	HSD
0.693147	0	0	0	HSD
0	1.38629	1.38629	0	HSD
0	0	0.693147	0	HSD
0	0	0.693147	0	HSD
1.09861	1.38629	0	0	HSD
0	1.79176	0	0.693147	HSD
0	1.38629	0.693147	0	HSD
0	1.60944	0	0	HSD
0	0.693147	0.693147	0.693147	HSD
0	1.09861	0	0.693147	HSD
0	1.38629	0.693147	0	HSD
0	1.38629	0	0	HSD
0	1.09861	1.09861	0	HSD
0	2.19722	0	0	HSD
0	1.09861	0.693147	0	HSD
1.38629	0	0	0	HSD
0	0	0	0	HSD
0	1.09861	0	0	HSD
0	1.38629	0	0	HSD
0.693147	1.09861	0	0.693147	HSD
0.693147	1.60944	0.693147	0	HSD
0.693147	1.38629	0	0	HSD
0	0	0	0	HSD
1.09861	0	0	0	HSD
1.38629	1.09861	1.09861	0	HSD
0	1.60944	1.09861	0	HSD
0.693147	1.09861	0	0	HSD
0.693147	1.38629	0	0	HSD
0	0.693147	1.09861	0	HSD
0	1.09861	0	0	HSD
0	1.09861	0	0	HSD
0.693147	0.693147	0	0	HSD
0.693147	1.60944	0	0.693147	HSD
0	1.38629	0	0	HSD
0	0.693147	0	0	HSD
0	1.09861	0	0	HSD
0	0.693147	0	0	HSD
0	1.79176	0	0.693147	HSD
0.693147	0.693147	0	0.693147	HSD
0	1.09861	0	0	HSD
0.693147	0	0	0.693147	HSD
0.693147	0.693147	0	0	HSD
0	1.38629	0	0	HSD
0	1.38629	0	0	HSD
0	0	0	0	HSD
0	1.60944	0	0	HSD
0	0	0	0	HSD
0	0.693147	0.693147	0.693147	HSD
0	1.38629	0.693147	0	HSD
0	1.09861	0	0	HSD
0	0	0	0	HSD
0	0.693147	0	0	HSD
0.693147	1.38629	0	0	HSD
0	0.693147	0	0	HSD
0	1.09861	0	0	HSD
0	1.38629	0.693147	0	HSD
0.693147	1.09861	0	0	HSD
0.693147	1.38629	0	0.693147	HSD
0	1.09861	0.693147	0	HSD
1.09861	1.60944	0.693147	0	HSD
0	0.693147	0	0	HSD
0	1.38629	0	0	HSD
0.693147	1.79176	0	0	HSD
0	0	0	0	HSD
0	1.09861	0	0	HSD
0.693147	1.38629	0.693147	0.693147	HSD
0.693147	0	0	0	HSD
0	0.693147	0.693147	0	HSD
0	1.09861	0	0.693147	HSD
0.693147	0	0	0	HSD
0	1.38629	0	0	HSD
0	0.693147	0	0	HSD
0	0.693147	0	0	HSD
0	0	0	0.693147	HSD
0.693147	0	0	0	HSD
0	1.60944	0	0	HSD
0	1.60944	0	0	HSD
0	0	0	0	HSD
0	0.693147	0	0	HSD
0	1.09861	0	0	HSD
0.693147	1.38629	0.693147	0	HSD
0	0	0	0.693147	HSD
0	0	0	0	HSD
0	1.09861	0	0	HSD
0.693147	0	0.693147	0	HSD
0	1.79176	0.693147	0	HSD
0	1.09861	0.693147	0	HSD
0	0	0	0.693147	HSD
0	0.693147	0.693147	0	HSD
0	0.693147	0	0	HSD
0	1.38629	0	0	HSD
0	0.693147	0.693147	0	HSD
0	1.60944	0.693147	0.693147	HSD
0	1.09861	0	0	HSD
0	1.09861	0	0	HSD
0	1.60944	0	0	HSD
0	0.693147	0	0	HSD
0	0.693147	0	0	HSD
0	0	0	0	HSD
0	1.38629	0	0	HSD
0	1.09861	0.693147	0	HSD
0	0.693147	0	0	HSD
0.693147	0.693147	0	0	HSD
0	1.60944	0	0	HSD
0	1.38629	0.693147	0	HSD
0.693147	1.38629	0	0.693147	HSD
0	0	0.693147	0	HSD
0	1.79176	0	0	HSD
0	1.79176	0	0	HSD
0	0.693147	0	0.693147	HSD
0	1.38629	0	0	HSD
0	0	0	0	HSD
0	0.693147	0	0	HSD
0.693147	0	0	0	HSD
0	0	0	0	HSD
0	1.09861	0	0	HSD
0	1.09861	0	0	HSD
0	0.693147	1.09861	0	HSD
0	0	0.693147	0	HSD
0	0.693147	0	0	HSD
0	1.60944	0	0	HSD
0	1.09861	0.693147	0	HSD
0	0	0	0	HSD
0	0	0	0	HSD
0	1.38629	0.693147	0.693147	HSD
0	1.09861	0	0	HSD
0.693147	0	0.693147	0.693147	HSD
1.09861	0	0	0	HSD
0	0.693147	0	0	HSD
0.693147	1.38629	0	0	HSD
0	1.60944	0	0	HSD
0.693147	0.693147	0	0	HSD
0	1.09861	0	0	HSD
0	1.79176	0	0	HSD
0.693147	0.693147	0	0	HSD
0.693147	1.79176	0	0	HSD
0	1.60944	0.693147	0	HSD
0	1.38629	0	0	HSD
0	0.693147	0	0	HSD
0	0.693147	0	1.09861	HSD
0	0.693147	0.693147	0	HSD
0.693147	0	0.693147	0	HSD
1.09861	0	0	0	HSD
0	1.09861	0	0	HSD
0.693147	0	0	0	HSD
0	1.60944	0	0	HSD
0	0.693147	0	0	HSD
0	0.693147	0	0	HSD
0.693147	1.38629	0	0	HSD
0	1.09861	0	0	HSD
0.693147	0.693147	0	0	HSD
0	0.693147	0	0	HSD
0	1.38629	0	0	HSD
0	1.60944	0	0	HSD
0.693147	1.38629	0	0	HSD
0	0	0	0	HSD
0	1.38629	0	0	HSD
0.693147	1.09861	0	0	HSD
0	1.09861	0	0	HSD
0	0	0	0	HSD
0	0.693147	0	0	HSD
0.693147	1.09861	0	0.693147	HSD
0	0.693147	0	0	HSD
0.693147	0.693147	0	0	HSD
0	1.60944	0.693147	0	HSD
0	1.09861	0	0	HSD
0	0	0	0	HSD
0	0	0	0	HSD
0.693147	1.38629	0	0	HSD
1.09861	0.693147	0	0.693147	HSD
0	0.693147	1.09861	0	HSD
0	1.60944	0	0	HSD
0	1.09861	0	0	HSD
0	1.38629	0	0	HSD
0	1.09861	0	0	HSD
0	1.09861	0	0	HSD
0	0	0	0	HSD
0	0.693147	0.693147	0.693147	HSD
0	1.38629	0	0	HSD
0	1.09861	0	0.693147	HSD
0.693147	1.60944	0	0.693147	HSD
0	0	0	0	HSD
0	0.693147	0.693147	0	HSD
0	1.09861	0.693147	0	HSD
0.693147	1.38629	0.693147	0	HSD
0	0	0	0	HSD
0	0.693147	0.693147	0	HSD
0	1.09861	0	0	HSD
0.693147	1.60944	0	0	HSD
1.09861	1.60944	0	0	HSD
0	1.09861	0	0	HSD
0	1.38629	0	0	HSD
0	0.693147	0.693147	0	HSD
0	1.60944	0	0	HSD
0	0.693147	0.693147	0	HSD
0	1.38629	0	0	HSD
0	1.60944	0.693147	0	HSD
0	0	0.693147	0	HSD
0	1.60944	0	0	HSD
0	1.38629	0	0	HSD
0	1.94591	1.09861	0	HSD
0	0.693147	0	0.693147	HSD
0	1.38629	0	0	HSD
0	0.693147	0	0	HSD
0	1.38629	0	0	HSD
0	0.693147	0	0	HSD
0.693147	0.693147	0	0	HSD
0.693147	0	0	0	HSD
[truncated: 8 more rows]

## Sheet: Supplementary Fig 4 f
control	15B03>rpr, hid
14	8
18	7
14	8
10	9
16	12
14	12
15	11
8	9
	12

## Sheet: Supplementary Fig 4 g
control	15B03>rpr, hid
11	8
5	5
8	21
24	15
24	12
3	7
6	6
15	15
14	12
21	32
11	6
	12
	18
	4

[truncated: 12 more sheets: Supplementary Fig 7 d, Supplementary Fig 8 h, Supplementary Fig 8 i, Supplementary Fig 8 j, Supplementary Fig 9 a, Supplementary Fig 9 b, Supplementary Fig 9 c, Supplementary Fig 9 d, Supplementary Fig 9 g, Supplementary Fig 10 InR-SPARK , Supplementary Fig 10 Akt-SPARK, Supplementary Fig 11 a]
